# Supplementary material for: Cytotoxic Assessment of 3,3-Dichloro-β-Lactams Prepared through Microwave-Assisted Benzylic C-H Activation from Benzyl-Tethered Trichloroacetamides Catalyzed by RuCl2(PPh3)3
Source: Molecules. 2022 Sep 14;27(18):5975. doi: 10.3390/molecules27185975 (PMC9500805; doi:10.3390/molecules27185975)
Supplement: Supplementary file 1 [file molecules-27-05975-s001.zip]

Archive with 1 entries (1 files):
- molecules-1871348-supplementary.pdf
